# Supplementary material for: Solvent-Free and Microwave-Assisted Synthesis Enables Formation of Imidazole and Pyrazole Derivatives Through Epoxide Ring Opening
Source: Molecules. 2025 Apr 14;30(8):1760. doi: 10.3390/molecules30081760 (PMC12029546; doi:10.3390/molecules30081760)
Supplement: Supplementary file 1 [file molecules-30-01760-s001.zip]

Archive with 1 entries (1 files):
- molecules-3480046-supplementary.pdf
